# Supplementary material for: Metagenomics-Based, Strain-Level Analysis of Escherichia coli From a Time-Series of Microbiome Samples From a Crohn's Disease Patient
Source: Front Microbiol. 2018 Oct 30;9:2559. doi: 10.3389/fmicb.2018.02559 (PMC6218438; doi:10.3389/fmicb.2018.02559)
Supplement: Supplementary file 2 [file Table_1.XLSX]

## Sheet: Table S1 Metadata of 27 samples
ID	Collection date	age (years)	clinical_signs	blood_crp (mg/dL)	bmi	calprotectin (ug/g)	lactoferrin	lysozyme	secretory_iga	weight (pounds)	height (cm)
TP1	2011-12-28	63	Height of bleeding, flare	27.1	24.6775	2500	124	532	56	186.2	185
TP2	2012-04-03	63	Height of bleeding, flare	2.8	24.439	266	20.7	621	340	184.4	185
TP3	2012-08-07	63	No bleeding or flare	3	24.7173	201	21.7	516	307	186.5	185
TP4	2012-11-06	64	No bleeding or flare	4.3	24.4257	67	168	826	1500	184.3	185
TP5	2013-01-26	64	Height of bleeding, flare	Missing: Not provided	24.5185	Missing: Not provided	Missing: Not provided	Missing: Not provided	Missing: Not provided	185	185
TP6	2013-02-08	64	Lip sore	Missing: Not provided	24.545	Missing: Not provided	Missing: Not provided	Missing: Not provided	Missing: Not provided	185.2	185
TP7	2013-02-25	64	No bleeding or flare	3.7	24.3064	71	104	718	168	183.4	185
TP8	2013-03-24	64	Small flare	Missing: Not provided	24.3329	Missing: Not provided	Missing: Not provided	Missing: Not provided	Missing: Not provided	183.6	185
TP9	2013-04-07	64	No bleeding or flare	Missing: Not provided	24.1474	Missing: Not provided	Missing: Not provided	Missing: Not provided	Missing: Not provided	182.2	185
TP10	2013-04-29	64	No bleeding or flare	7	24.5052	360	557	1370	1420	184.9	185
TP11	2013-06-09	64	No bleeding or flare	5.5	24.2402	697	115	968	289	182.9	185
TP12	2013-07-14	64	bloody flare	8.3	23.5643	547	215	1000	695	177.8	185
TP13	2013-08-10	64	No bleeding or flare	Missing: Not provided	24.2402	Missing: Not provided	Missing: Not provided	Missing: Not provided	Missing: Not provided	182.9	185
TP14	2013-09-03	64	flare and bleeding	Missing: Not provided	24.5317	Missing: Not provided	Missing: Not provided	Missing: Not provided	Missing: Not provided	185.1	185
TP15	2013-09-24	64	No bleeding or flare	9.3	24.4522	244	20.8	414	52.7	184.5	185
TP16	2013-10-27	65	No bleeding or flare	Missing: Not provided	23.8028	Missing: Not provided	Missing: Not provided	Missing: Not provided	Missing: Not provided	179.6	185
TP17	2013-11-10	65	Bloody flare	5	24.0944	228	104	980	469	181.8	185
TP18	2013-12-14	65	No bleeding or flare	3.3	24.5317	224	90.9	776	656	185.1	185
TP19	2014-02-17	65	No bleeding or flare	2.7	24.651	17	24.3	459	134	186	185
TP20	2014-03-23	65	No bleeding or flare	2.4	24.651	254	15.4	217	44.1	186	185
TP21	2014-05-04	65	No bleeding or flare	4.6	24.9028	268	21.6	955	368	187.9	185
TP22	2014-06-16	65	No bleeding or flare	3.4	25.4595	62	60.4	744	298	192.1	185
TP23	2014-08-22	65	No bleeding or flare	Missing: Not provided	25.1414	Missing: Not provided	Missing: Not provided	Missing: Not provided	Missing: Not provided	189.7	185
TP24	2014-08-25	65	No bleeding or flare	Missing: Not provided	25.2342	Missing: Not provided	237	1920	314	190.4	185
TP25	2014-09-28	65	No bleeding or flare	3.4	25.433	765	14.2	930	72.6	191.9	185
TP26	2014-11-16	66	No bleeding or flare	6.7	25.6053	403	448	3940	422	193.2	185
TP27	2014-12-07	66	No bleeding or flare	8.9	25.8968	Missing: Not provided	16.6	1280	120	195.4	185

## Sheet: Table S2 Genes associated with 
Gene	Reference Sequence	Function	References PMID
fim operon/fimH	PATRIC: fig|591946.4.peg.4458	Type 1 fimbrial adhesin	17525800;11251843
ompA	Not found	Surface membrane of outer membrane vesicle protein	21637029;20587550
ompC	PATRIC: fig|591946.4.peg.2252	Outer membrane protein	17367388
chiA	PATRIC: fig|591946.4.peg.3391	Chitinase	23684751
nlpI	PATRIC: fig|591946.4.peg.3220	Lipoprotein	15102755
yfgL	Uniprot: P77774	Lipoprotein	15774871
ibeA	PATRIC: fig|591946.4.peg.4477; fig|591946.4.peg.4469	Invasion of brain endothelium protein A	25338542;25712929
afaC	Uniprot: P53517	Afimbrial adhesin	23846483
K1, kpsMTII	NCBI: ABJ02458.1; ABJ02457.1	Capsule synthesis	25338542
waaWVL	PATRIC: fig|591946.4.peg.3700; Uniprot: Q1R4W8; Q9ZIT8	operon Lipopolysaccharide structure and composition	25666140
vat-AIEC	NCBI: CAP74833.1	Degradation of mucins protease	26499863
arlA/arlC	NCBI: NRG857_30278; NRG857_30283	Defensin resistance protein/OmpT family protease	24866805
fliC	PATRIC: fig|591946.4.peg.1918	Flagellin	12694621
vgrG	PATRIC: fig|591946.4.peg.236;fig|591946.4.peg.240;fig|591946.4.peg.1430;fig|591946.4.peg.1438	Type IV secretion system	21108814;26444104;20118249
hcp	PATRIC: fig|591946.4.peg.219;fig|591946.4.peg.234	Type IV secretion system	21108814;26444104;20118249
vasD/vasG	PATRIC: fig|591946.4.peg.227; Uniprot: A0A0J3W9K4	Type IV secretion system	21108814;26444104;20118249
impL, impK	PATRIC: fig|591946.4.peg.225; Uniprot: A0A0T5XLD2	Type IV secretion system	21108814;26444104;20118249
gipA/lpfA	Uniprot: B7ULX0 ; Q8X5K5	Phage encoded virulence factor in Salmonella typhimurium/long polar fimbriae	25230163;26512715;21339647
lpf	PATRIC: fig|591946.4.peg.3621;fig|591946.4.peg.3622	operon Long polar fimbriae	21339647
htrA	PATRIC: fig|591946.4.peg.170	High-temperature requirement A stress protein	15664909
dsbA	PATRIC: fig|591946.4.peg.3942;fig|591946.4.peg.3102	Periplasmic oxidoreductase	17449627
pdu operon/pduC	Uniprot: A0A1D3KCL7	Propanediol utilisation/large subunit of propanediol dehydratase	25230163;27196580; 26125937
chu	Uniprot: Q9EZQ6	operon/chuA Heme transport system	25230163
fyuA/ybt	PATRIC: fig|591946.4.peg.1978;fig|591946.4.peg.1971;fig|591946.4.peg.1972;fig|591946.4.peg.1970;fig|591946.4.peg.1976	Yersiniabactin siderophore system	25230163; 27600504
sit	PATRIC: fig|591946.4.peg.1168;fig|591946.4.peg.1167;fig|591946.4.peg.1166;fig|591946.4.peg.1165	operon/sitA Iron and manganese uptake system/permease	25230163; 27600504
nrdR	PATRIC: fig|591946.4.peg.394	Ribonucleotide reductase	25605769
ompR/envZ	PATRIC: fig|591946.4.peg.3453;fig|591946.4.peg.3452	Two-component system involved in osmolarity sensitivity	17367388
rpoE	PATRIC: fig|591946.4.peg.2567	Sigma(E) regulatory pathway	17367388
rpoS	PATRIC: fig|591946.4.peg.2750	Sigma factor sigma-38 involved in general stress response	10348866;18312396
hfq	PATRIC: fig|591946.4.peg.4341|	RNA-binding protein	21298102
fis	PATRIC: fig|591946.4.peg.3319	Histone like protein	20118249
flhDC and fliA	fig|591946.4.peg.1890;fig|591946.4.peg.1889;fig|; Uniprot: C3SDE6	Flagellar regulators	17827157;12694621
clb	Uniprot: H6WSQ1	pks island	22903521
excisionase	NCBI: LF82_095	CRISPR-associated (Cas) genes	26125937
Cas1	NCBI: LF82_088	CRISPR-associated (Cas) genes	26125937
Csy3	NCBI: LF82_092	CRISPR-associated (Cas) genes	26125937
Cas6	NCBI: LF82_093	CRISPR-associated (Cas) genes	26125937
Cas_Csy2	NCBI: LF82_091	CRISPR-associated (Cas) genes	26125937

## Sheet: Table S3 Top reactions in MCA a
	Reaction name	Reaction	Subsystem	Factor
MALDDH	malate decarboxylating oxidoreductase (decarboxylating)	mal_DASH_D_c + nad_c --> co2_c + nadh_c + pyr_c	Alternate Carbon Metabolism	1
DHPPD	2,3-dihydroxyphenylpropionate dehydrogenase	cechddd_c + nad_c --> dhpppn_c + h_c + nadh_c	Alternate Carbon Metabolism	1
MMCD	Methylmalonyl-CoA decarboxylase	h_c + mmcoa_DASH_S_c --> co2_c + ppcoa_c	Alternate Carbon Metabolism	1
PPPNDO	Phenylpropanoate Dioxygenase	h_c + nadh_c + o2_c + pppn_c --> cechddd_c + nad_c	Alternate Carbon Metabolism	1
PAI2T	3-hydroxy-2,4-pentadione 5-phosphate thiolase	coa_c + dhptdd_c --> accoa_c + dhap_c	Methionine Metabolism	1
DHCURR	NADPH-dependent dihydrocurcumin reductase	dhcur_c + h_c + nadph_c --> nadp_c + thcur_c	Alternate Carbon Metabolism	1
GGPTRCO	gamma glutamyl putrescine oxidase	ggptrc_c + h2o_c + o2_c --> ggbutal_c + h2o2_c + nh4_c	Alternate Carbon Metabolism	1
ALAALAD	D-alanine-D-alanine dipeptidase	alaala_c + h2o_c --> 2.0 ala_DASH_D_c	Murein Recycling	1
CURR	NADPH-dependent curcumin reductase	cur_c + h_c + nadph_c --> dhcur_c + nadp_c	Alternate Carbon Metabolism	1
PAI2I	phospho-AI-2 isomerase	dhptdp_c --> dhptdd_c	Methionine Metabolism	1
MMM	Methylmalonyl-CoA mutase	succoa_c --> mmcoa_DASH_S_c	Alternate Carbon Metabolism	1
3HPADHi	3-Hydroxypropanal Dehydrogenase	3hppnl_c + h2o_c + nad_c --> 3hpp_c + 2.0 h_c + nadh_c	Alternate Carbon Metabolism	1
PSURIK	pseudouridine kinase	atp_c + psuri_c --> adp_c + h_c + psd5p_c	Purine and Pyrimidine Biosynthesis	1
ASO3t8pp	arsenite efflux via ATP hydrolysis (periplasm)	aso3_c + atp_c + h2o_c --> adp_c + aso3_p + h_c + pi_c	Transport, Inner Membrane	1
GGPTRCS	gamma glutamyl putrescine synthase	atp_c + glu_DASH_L_c + ptrc_c --> adp_c + ggptrc_c + h_c + pi_c	Alternate Carbon Metabolism	1
GGGABADr	gamma-glutamyl-gamma aminobutyric acid dehydrogenase	ggbutal_c + h2o_c + nadp_c <=> gg4abut_c + 2.0 h_c + nadph_c	Alternate Carbon Metabolism	1
CINNDO	Cinnamate dioxygenase	cinnm_c + h_c + nadh_c + o2_c --> cenchddd_c + nad_c	Alternate Carbon Metabolism	1
GGGABAH	gamma-glutamyl-gamma-aminobutyric acid hydrolase	gg4abut_c + h2o_c --> 4abut_c + glu_DASH_L_c	Alternate Carbon Metabolism	1
DHCIND	2,3-dihydroxycinnamate dehydrogenase	cenchddd_c + nad_c --> dhcinnm_c + h_c + nadh_c	Alternate Carbon Metabolism	1
MELIBt2pp	melibiose transport in via symport (periplasm)	h_p + melib_p --> h_c + melib_c	Transport, Inner Membrane	1
CYNTAH	Cyanate aminohydrolase	cynt_c + 3.0 h_c + hco3_c --> 2.0 co2_c + nh4_c	Nitrogen Metabolism	1
4ABZGLUH	p-aminobenzoyl-glutamate hydrolase	4abzglu_c + h2o_c <=> 4abz_c + glu__L_c	Cofactor and Prosthetic Group Biosynthesis	1
CYNTt2pp	Cyanate transport via proton symport (periplasm)	cynt_p + h_p --> cynt_c + h_c	Transport, Inner Membrane	1
4ABZGLUtr	p-aminobenzoyl glutamate:H+ symporter	4abzglu_p + h_p <=> 4abzglu_c + h_c	Transport, Inner Membrane	1
FRULYSDG	Fructoselysine phosphate deglycase	frulysp_c + h2o_c <=> g6p_c + lys_DASH_L_c	Alternate Carbon Metabolism	1
FRULYSE	fructoselysine 3-epimerase	psclys_c <=> frulys_c	Alternate Carbon Metabolism	1
XYLt2pp	D-xylose transport in via proton symport (periplasm)	h_p + xyl_DASH_D_p --> h_c + xyl_DASH_D_c	Transport, Inner Membrane	1
FRULYSK	Fructoselysine Kinase	atp_c + frulys_c --> adp_c + frulysp_c + h_c	Alternate Carbon Metabolism	1
PSCLYSt2pp	psicoselysine transport via proton symport (periplasm)	h_p + psclys_p --> h_c + psclys_c	Transport, Inner Membrane	1
FRULYSt2pp	Fructoselysine transport via proton symport (periplasm)	frulys_p + h_p --> frulys_c + h_c	Transport, Inner Membrane	1
NICRNS	NICRNS	atp_c + nicrns_c --> adp_c + h_c + nicrnt_c	Cofactor and Prosthetic Group Biosynthesis	1
NMNHYD	Nicotinamide ribonucleotide phosphohydrolase	h2o_c + nmn_c --> pi_c + rnam_c	Cofactor and Prosthetic Group Biosynthesis	1
DKFPS2	6 deoxy 5 ketofructose 1 phosphate synthase 2 (from fdp)	fdp_c + mthgxl_c --> dkfp_c + g3p_c	Tyrosine, Tryptophan, and Phenylalanine Metabolism	1
KDOCT	3-deoxy-manno-octulosonate cytidylyltransferase	ctp_c + kdo_c --> cmpkdo_c + ppi_c	Lipopolysaccharide Biosynthesis / Recycling	1
ACNMCT	CTP:N-acylneuraminate cytidylyltransferase	acnam_c + ctp_c --> cmp_DASH_nate_c + ppi_c	Cell Envelope Biosynthesis	1
PEPt6pp	Phosphoenolpyruvate phosphate antiporter periplasm	pep_p + pi_c --> pep_c + pi_p	Transport, Inner Membrane	1
3PGt6pp	3 Phospho D glycerate phosphate antiporter periplasm	3pg_p + pi_c --> 3pg_c + pi_p	Transport, Inner Membrane	1
ACNPLYS	N-Acetylneuraminate pyruvate-lyase	acmana_c + h2o_c + pep_c --> acnam_c + pi_c	Cell Envelope Biosynthesis	1
UAG2EMA	UDP-N-acetyl-D-glucosamine 2-epimerase (Hydrolysis)	h2o_c + uacgam_c --> acmana_c + h_c + udp_c	Aminosugar metabolism	1
2PGt6pp	D Glycerate 2 phosphate phosphate antiporter periplasm	2pg_p + pi_c --> 2pg_c + pi_p	Transport, Inner Membrane	1
PPDD	Propanediol dehydratase	12ppd_DASH_S_c --> h2o_c + ppal_c	Alternate Carbon Metabolism	1
ALCD3ir	alcohol dehydrogenase Propanal	h_c + nadh_c + ppal_c <=> nad_c + ppoh_c	1 2 Propanediol Catabolism	1
ALR3	aldose reductase (acetol)	acetol_c + h_c + nadph_c --> 12ppd_DASH_S_c + nadp_c	Alternate Carbon Metabolism	1
GLYCDH	Glycerol dehydratase	glyc_c --> 3hppnl_c + h2o_c	Glycerolipid Metabolism	1
ALCD2ir	alcohol dehydrogenase, reverse rxn (acetaldehyde -> ethanol)	acald_c + h_c + nadh_c --> etoh_c + nad_c	Glycolysis/Gluconeogenesis	1
PDHcr	Pyruvate dehydrogenase (dihydrolipoamide dehydrogenase) reversible	dhlam_c + nad_c --> h_c + lpam_c + nadh_c	Alternate Carbon Metabolism	1
AH6PI	Arabino-3-hexulose-6-P Isomerase	ah6p_DASH_D_c --> f6p_c + 2 h_c	Alternate Carbon Metabolism	1
MMM2	R_Methylmalonyl_CoA_mutase	succoa_c --> mmcoa_R_c	Alternate Carbon Metabolism	1
MNabc	Manganese Mn2 transport via ABC system periplasm	atp_c + h2o_c + mn2_p --> adp_c + h_c + mn2_c + pi_c	Inorganic Ion Transport and Metabolism	1
AKGDb	oxoglutarate dehydrogenase (dihydrolipoamide S-succinyltransferase)	coa_c + sdhlam_c --> dhlam_c + succoa_c	Citric Acid Cycle	1
CLBH	R_cellobiose_hydrolase	cellb_c + h2o_c --> 2.0 glc_DASH_D_c	Alternate Carbon Metabolism	2
CLB6PH	R_cellobiose_hydrolase	cellb6p_c + h2o_c --> g6p_c + glc_DASH_D_c	Alternate Carbon Metabolism	2
SALCptspp	R_Salicin_transport_via_PEPPyr__periplasm_	2 h_c + pep_c + salcn_p --> pyr_c + salcn6p_c	Transport, Inner Membrane	2
CLBptspp	R_cellobiose_transport_via_PEPPyr__periplasm_	cellb_p + pep_c --> cellb6p_c + pyr_c	Transport, Inner Membrane	2
CELLBpts	cellobiose transport via PEP:Pyr PTS	cellb_e + pep_p --> 6pgg_c + pyr_p	Transport	2
SALCNH	R_Salicin_hydrolase	h2o_c + salcn_c --> 2hymeph_c + glc_DASH_D_c	Alternate Carbon Metabolism	2
MANPGH	2-O-alpha-mannosyl-6-phosphate-D-glycerate hydrolase	h2o_c + man6pglyc_c --> glyc_DASH_R_c + man6p_c	Alternate Carbon Metabolism	2
MANGLYCptspp	2-O-alpha-mannosyl-D-glycerate transport via PEP:Pyr PTS (periplasm)	manglyc_p + pep_c --> man6pglyc_c + pyr_c	Transport, Inner Membrane	2
G3PCT	glycerol-3-phosphate cytidylyltransferase	ctp_c + glyc3p_c + h_c --> cdpglyc_c + ppi_c	Glycerophospholipid Metabolism	2
GALR1TRA2	R_galactosyltransferase_II__LPS_R1_core_synthesis_	gagggicolipaAR1_c + udpgal_c --> colipaA_c + h_c + udp_c	Lipopolysaccharide Biosynthesis / Recycling	2
GALR1TRA1	R_galactosyltransferase_I__LPS_R1_core_synthesis_	gggicolipaAR1_c + udpgal_c --> gagggicolipaAR1_c + h_c + udp_c	Lipopolysaccharide Biosynthesis / Recycling	2
GALR1TRB2	R_galactosyltransferase_II__LPS_R1_core_synthesis_	gagggicolipaBR1_c + udpgal_c --> colipaB_c + h_c + udp_c	Lipopolysaccharide Biosynthesis / Recycling	2
GALR1TRB1	R_galactosyltransferase_I__LPS_R1_core_synthesis_	gggicolipaBR1_c + udpgal_c --> gagggicolipaBR1_c + h_c + udp_c	Lipopolysaccharide Biosynthesis / Recycling	2
HEPKB2	R_LPS_heptose_kinase_II__LPS_core_synthesis_	atp_c + hphhlipaB_c --> adp_c + h_c + icolipaBR1_c	Lipopolysaccharide Biosynthesis / Recycling	2
GLCR1TRA1	R_glucosyltransferase_I_LPS_R1_core_synthesis_	gicolipaAR1_c + udpg_c --> ggicolipaAR1_c + h_c + udp_c	Lipopolysaccharide Biosynthesis / Recycling	2
GLCR1TRB1	R_glucosyltransferase_I_LPS_R1_core_synthesis_	gicolipaBR1_c + udpg_c --> ggicolipaBR1_c + h_c + udp_c	Lipopolysaccharide Biosynthesis / Recycling	2
HEPKA2	R_LPS_heptose_kinase_II__LPS_core_synthesis_	atp_c + hphhlipaA_c --> adp_c + h_c + icolipaAR1_c	Lipopolysaccharide Biosynthesis / Recycling	2
HCYSMT	homocysteine S-methyltransferase	amet_c + hcys_DASH_L_c --> ahcys_c + h_c + met_DASH_L_c	Methionine Metabolism	2
HCYSMT2	Homocysteine Methyltransferase	hcys_DASH_L_c + mmet_c --> h_c + 2.0 met_DASH_L_c	Methionine Metabolism	2
MMETt2pp	S-methylmethionine permease (periplasm)	h_p + mmet_p --> h_c + mmet_c	Transport, Inner Membrane	2
ALLabcpp	D-allose transport via ABC system (periplasm)	all_DASH_D_p + atp_c + h2o_c --> adp_c + all_DASH_D_c + h_c + pi_c	Transport, Inner Membrane	2
ALLULPE	Allulose 6-phosphate epimerase	allul6p_c <=> f6p_c	Alternate Carbon Metabolism	2
ALLPI	Allose 6-phosphate isomerase	all6p_c <=> allul6p_c	Alternate Carbon Metabolism	2
ALLK	Allose kinase	all_DASH_D_c + atp_c --> adp_c + all6p_c + h_c	Alternate Carbon Metabolism	2
SUCtpp	R_sucrose_transport_via_permease	sucr_p --> sucr_c	Transport, Outer Membrane	2
RAFHpp	R_raffinose_hydrolase	h2o_p + raffin_p --> fru_p + melib_p	Alternate Carbon Metabolism	2
SUCR	R_sucrose_hydrolase	h2o_c + sucr_c --> fru_c + glc_DASH_D_c	Alternate Carbon Metabolism	2
2DDARAA	2-dehydro-3-deoxy-D-arabinonate Aldolase	2ddara_c <=> gcald_c + pyr_c	Alternate Carbon Metabolism	2
DXYLTD	D-xylonate dehydratase	dxylnt_c <=> 2ddara_c + h2o_c	Alternate Carbon Metabolism	2
TDPDRR	dTDP-4-dehydrorhamnose reductase	dtdp4d6dm_c + h_c + nadph_c --> dtdprmn_c + nadp_c	Cell Envelope Biosynthesis	2
HEPT3	heptosyltransferase III (LPS core synthesis)	adphep_DASH_LD_c + phhlipa_c --> adp_c + h_c + hphhlipa_c	Lipopolysaccharide Biosynthesis / Recycling	2
GLCTR1	glucosyltransferase I (LPS core synthesis)	icolipa_c + udpg_c --> gicolipa_c + h_c + udp_c	Lipopolysaccharide Biosynthesis / Recycling	2
HEPK2	LPS heptose kinase II (LPS core synthesis)	atp_c + hphhlipa_c --> adp_c + h_c + phphhlipa_c	Lipopolysaccharide Biosynthesis / Recycling	2
RHAT1	rhamnosyltransferase I (LPS core biosynthesis)	dtdprmn_c + kphphhlipa_c --> dtdp_c + h_c + icolipa_c	Lipopolysaccharide Biosynthesis / Recycling	2
GLCTR3	glucosyltransferase III (LPS core synthesis)	ggagicolipa_c + udpg_c --> gggagicolipa_c + h_c + udp_c	Lipopolysaccharide Biosynthesis / Recycling	2
ECA4OALpp	enterobacterial common antigen (x4) O-antigen ligase (periplasm)	colipa_p + eca4und_p --> eca4colipa_p + h_p + udcpdp_p	Lipopolysaccharide Biosynthesis / Recycling	2
GLCTR2	glucosyltransferase II (LPS core synthesis)	gagicolipa_c + udpg_c --> ggagicolipa_c + h_c + udp_c	Lipopolysaccharide Biosynthesis / Recycling	2
GALT1	galactosyltransferase I (LPS core synthesis)	gicolipa_c + udpg_c --> gagicolipa_c + h_c + udp_c	Lipopolysaccharide Biosynthesis / Recycling	2
UDPGALM	UDPgalactopyranose mutase	udpgal_c --> udpgalfur_c	Cell Envelope Biosynthesis	2
O16AP3pp	O16 antigen polymerase (periplasm)	o16a3und_p + o16aund_p --> h_p + o16a4und_p + udcpdp_p	Lipopolysaccharide Biosynthesis / Recycling	2
MOAT3C	3-deoxy-D-manno-octulosonic acid transferase III (LPS core biosynthesis)	ckdo_c + phphhlipa_c --> cmp_c + h_c + kphphhlipa_c	Lipopolysaccharide Biosynthesis / Recycling	2
O16GLCT1	glucosyltransferase I (LPS O16 antigen biosynthesis)	aragund_c + udpg_c --> garagund_c + h_c + udp_c	Lipopolysaccharide Biosynthesis / Recycling	2
O16GALFT	galactofuranosyltransferase (LPS O16 antigen biosynthesis)	garagund_c + udpgalfur_c --> gfgaragund_c + h_c + udp_c	Lipopolysaccharide Biosynthesis / Recycling	2
O16AUNDtpp	O16 antigen (flippase, cytoplasm to periplasm)	o16aund_c --> o16aund_p	Lipopolysaccharide Biosynthesis / Recycling	2
HEPT4	heptosyltransferase IV (LPS core synthesis)	adphep_DASH_LD_c + gggagicolipa_c --> adp_c + colipa_c + h_c	Lipopolysaccharide Biosynthesis / Recycling	2
O16A4Lpp	O16 anitgen (x4) ligase (periplasm)	colipa_p + o16a4und_p --> h_p + o16a4colipa_p + udcpdp_p	Lipopolysaccharide Biosynthesis / Recycling	2
O16AP1pp	O16 antigen polymerase (periplasm)	2.0 o16aund_p --> h_p + o16a2und_p + udcpdp_p	Lipopolysaccharide Biosynthesis / Recycling	2
HEPK1	LPS heptose kinase I (LPS core synthesis)	atp_c + hhlipa_c --> adp_c + h_c + phhlipa_c	Lipopolysaccharide Biosynthesis / Recycling	2
TDPDRE	dTDP-4-dehydrorhamnose 3,5-epimerase	dtdp4d6dg_c --> dtdp4d6dm_c	Antibiotic Metabolism	2
O16AP2pp	O16 antigen polymerase (periplasm)	o16a2und_p + o16aund_p --> h_p + o16a3und_p + udcpdp_p	Lipopolysaccharide Biosynthesis / Recycling	2

## Sheet: Table S4 Growth experiments
Carbon Source	K-12 at 48 hr (OD600nm)	CG1MAC at 48 hr (OD600nm)
Glucose	1.192	0.109
Cellobiose	0.008	0.01
Melibiose	1.461	0.08
3-(3-hydroxy-phenyl) propinate	1.022	0.002
Sucrose	0.001	0.002
D Arabinose	0.001	0.002
Choline Chloride	0.001	0.002
Phenylacetaldehyde	0.025	0.08
Trans-3-Hydroxycinnamic acid	0.022	0.001
D-(+)-Galactose	1.2	0.472
3-Hydroxyphenylacetic acid	0.002	0.002
Methyl-4-hydroxyphenylacetate	0.001	0.001
2-Deoxy-D-ribose	0.002	0.062
Iron (III) Citrate	0.006	0.009
Oxaloacetic acid	0.52	0.604
Predicted growth
Predicted no growth
Growth: OD ≥ 0.1
Limited growth: 0.1 > OD ≥ 0.02
No growth: OD < 0.02

## Sheet: Table S5 Assembly statistics re
Assembly	Completeness (%)	Contamination (%)
ST1	99.59	1.54
ST2	99.59	0.84
ST3	99.56	0.91
ST4	98.99	0.45
ST5	99.27	0.88
ST6	97.16	0.64
ST7	99.59	0.43
